# Supplementary material for: Bitter taste receptors confer diverse functions to neurons
Source: eLife. 2016 Feb 15;5:e11181. doi: 10.7554/eLife.11181 (PMC4764594; doi:10.7554/eLife.11181)
Supplement: Supplementary file 1. — (A) Responses of I-a sensilla recorded from flies of the indicated genotypes. (a) Mean spikes/s. (b) S.E.M. (c) n, where n represents the number of traces analyzed. (B) Responses of I-b sensilla recorded from flies of the indicated genotypes. (a) Mean spikes/s. (b) S.E.M. (c) n, where n represents the number of traces analyzed. (C) Responses of S-a sensilla recorded from flies of the indicated genotypes. (a) Mean spikes/s. (b) S.E.M. (c) n, where n represents the number of traces analyzed. (D) Responses of ΔGr59c I-a sensilla recorded from flies of the indicated genotypes. (a) Mean spikes/s. (b) S.E.M. (c) n, where n represents the number of traces analyzed. DOI: http://dx.doi.org/10.7554/eLife.11181.020 [file elife-11181-supp1.xlsx]

## Sheet: Table S1
(a) Mean spikes/sec
Tastant	+;UAS-Gr22b I-a sensilla	Gr89a-GAL4;+ I-a sensilla	Gr89a-GAL4;UAS-Gr2a I-a sensilla	Gr89a-GAL4;UAS-Gr10a I-a sensilla	Gr89a-GAL4;UAS-Gr22b I-a sensilla	Gr89a-GAL4;UAS-Gr28a I-a sensilla	Gr89a-GAL4;UAS-Gr28b.a I-a sensilla	Gr89a-GAL4;UAS-Gr36a I-a sensilla	Gr89a-GAL4;UAS-Gr58c I-a sensilla	Gr89a-GAL4;UAS-Gr59c I-a sensilla	+; UAS-Gr2a I-a sensilla	+; UAS-Gr10a I-a sensilla	+; UAS-Gr28a I-a sensilla	+; UAS-Gr58c I-a sensilla
DEN	6.98667	6.38519	7.21429	10.093	18.3356	9.43243	6.32258	5.46341	16.875	11.0465	nd	nd	nd	nd
LOB	10.7733	5.32331	15.1724	16	22.7333	16.6667	14.9474	7.94805	14.2439	12.2947	nd	nd	6.13333	nd
BER	13.087	9.52874	13.2973	13.1707	19.2611	11.8056	13.6863	8.52381	10.5882	18.6	nd	nd	nd	nd
QUI	3.4	4.16667	4	7.01235	3.2	1.47368	2.3871	1.37931	13.6207	8.16393	nd	nd	nd	nd
MYR	3.11111	0.645161	5.14286	4.41379	6.45455	0.4	6.74194	0.764706	7.77143	6.36364	nd	nd	nd	nd
SPS	1.29032	3.68116	2.76923	4.55	7.84615	0.971429	2.8	2.45714	5.54545	2.94845	nd	nd	nd	nd
ESC	0.0909091	0.08	0.461538	0.216216	1.02128	0.0540541	0	0	1.2	3.96296	nd	nd	nd	nd
CAF	3.53846	0.126984	8.50794	6.25	0.517857	0.285714	0.378378	0.529412	1.21429	0.441176	nd	nd	nd	nd
UMB	2.19355	0.15873	11.625	8.75862	2.4507	1.24324	0.615385	1.46667	2.61538	0.769231	0.3	0.421053	nd	nd
TPH	1.4359	0.52459	6.18462	7.36585	0.842857	0.923077	0.857143	1.0625	0.666667	0.666667	nd	nd	nd	nd
THE	1.33333	0	4.6	0.702703	0.888889	0.0540541	0.228571	0.176471	0.952381	3.05882	nd	nd	nd	nd
SAP	0.285714	2.36842	1	2.85714	0.258065	0.25	2.72727	0.333333	0.375	0.45614	nd	nd	nd	nd
ARI	0.5	0.765957	0.333333	0.842105	0	0.117647	1.84615	1.89189	2.9	0.472727	nd	nd	nd	nd
AZA	0.133333	0.655738	1.71429	0.4375	11.7029	0.3	0.780488	0.176471	0.714286	1.65079	nd	nd	nd	nd
SOA	0	0.484848	0.864865	0	23.4588	0.684211	0.2	0.193548	0.272727	0.730159	nd	nd	nd	nd
CUC	0	0	2.75	0.05	29.193	0.05	0.413793	0.230769	7.38462	0.342857	nd	nd	nd	nd
STR	0.222222	0.242424	1.23077	0.137931	0.19469	0.259259	0	0.166667	11.7447	0.1875	nd	nd	nd	0
COU	0.0909091	1.13208	0	0.216216	1.19048	0.228571	0.0606061	0.705882	11.7	0.185185	nd	nd	nd	nd
DEET	0.171429	0.0689655	0.181818	0	0.381818	0.486486	0	0.25	0.307692	0.322581	nd	nd	nd	nd
ROT	0	0.0588235	0.8	0.0625	1	0	0.162162	0.166667	1.84	0.6875	nd	nd	nd	nd
GOS	0.380952	0.0851064	0.181818	0.157895	0.434783	0.470588	0.114286	0.709677	0.1	0.436364	nd	nd	nd	nd
TCC	0	0.157576	0.0898876	0.105263	0.254658	0.107143	0.113208	0.290909	0.358974	0.328638	0	0.352941	0	0.111111
(b) S.E.M.
Tastant	+;UAS-Gr22b I-a sensilla	Gr89a-GAL4;+ I-a sensilla	Gr89a-GAL4;UAS-Gr2a I-a sensilla	Gr89a-GAL4;UAS-Gr10a I-a sensilla	Gr89a-GAL4;UAS-Gr22b I-a sensilla	Gr89a-GAL4;UAS-Gr28a I-a sensilla	Gr89a-GAL4;UAS-Gr28b.a I-a sensilla	Gr89a-GAL4;UAS-Gr36a I-a sensilla	Gr89a-GAL4;UAS-Gr58c I-a sensilla	Gr89a-GAL4;UAS-Gr59c I-a sensilla	+; UAS-Gr2a I-a sensilla	+; UAS-Gr10a I-a sensilla	+; UAS-Gr28a I-a sensilla	+; UAS-Gr58c I-a sensilla
DEN	1.00045	0.658825	1.70073	1.25569	1.71309	1.29392	1.65678	1.18713	1.93961	0.86886	nd	nd	nd	nd
LOB	1.31568	0.598429	3.2913	2.4796	2.0175	2.10819	2.56216	1.12084	2.1833	0.936281	nd	nd	1.77245	nd
BER	1.59892	0.662535	1.86354	1.75718	1.74976	1.48343	1.92435	1.25842	1.13316	1.06183	nd	nd	nd	nd
QUI	1.0063	0.882922	1.3425	0.865757	1.63127	0.859005	0.714937	0.702588	1.43541	1.19039	nd	nd	nd	nd
MYR	1.56742	0.408376	1.40456	0.938395	2.10927	0.179635	1.0808	0.438883	1.34169	1.5581	nd	nd	nd	nd
SPS	0.440414	0.607741	1.07509	0.930915	1.09171	0.387809	0.824825	0.902231	1.06036	0.604318	nd	nd	nd	nd
ESC	0.0909091	0.08	0.332346	0.216216	0.802107	0.0540541	0	0	0.639078	1.43188	nd	nd	nd	nd
CAF	0.804616	0.0619369	1.27601	1.45289	0.211852	0.166887	0.230391	0.243399	0.452381	0.228925	nd	nd	nd	nd
UMB	0.983104	0.104203	1.42229	1.30505	0.7147	0.760715	0.467652	0.772715	0.725528	0.293167	0.3	0.327276	nd	nd
TPH	0.669153	0.346415	1.03564	1.16334	0.311524	0.523902	0.603592	0.818064	0.374295	0.279898	nd	nd	nd	nd
THE	1.10554	0	1.86309	0.330767	0.652266	0.0540541	0.228571	0.176471	0.527691	1.13047	nd	nd	nd	nd
SAP	0.285714	1.08751	0.654654	1.69914	0.201967	0.18307	0.860431	0.272634	0.375	0.312711	nd	nd	nd	nd
ARI	0.345782	0.549335	0.333333	0.430895	0	0.117647	0.892141	1.20296	0.774257	0.370507	nd	nd	nd	nd
AZA	0.0926411	0.358263	1.03747	0.265403	0.89429	0.211665	0.687442	0.129929	0.439026	0.6247	nd	nd	nd	nd
SOA	0	0.273322	0.48732	0	1.59775	0.580755	0.147001	0.142326	0.272727	0.272673	nd	nd	nd	nd
CUC	0	0	1.50271	0.05	2.72041	0.05	0.303985	0.230769	2.15911	0.238845	nd	nd	nd	nd
STR	0.106243	0.185815	0.647617	0.137931	0.132954	0.224597	0	0.166667	1.31401	0.115459	nd	nd	nd	0
COU	0.0909091	0.425969	0	0.15075	0.570508	0.109127	0.0606061	0.366924	1.63691	0.132371	nd	nd	nd	nd
DEET	0.171429	0.0483363	0.181818	0	0.278798	0.24999	0	0.19572	0.307692	0.185078	nd	nd	nd	nd
ROT	0	0.0588235	0.8	0.0625	1	0	0.162162	0.166667	0.96554	0.427005	nd	nd	nd	nd
GOS	0.296617	0.0851064	0.181818	0.157895	0.356651	0.470588	0.0796149	0.388528	0.1	0.252614	nd	nd	nd	nd
TCC	0	0.0824386	0.0708197	0.048847	0.110546	0.055804	0.0647349	0.126112	0.119626	0.101912	0	0.352941	0	0.111111
(c) n
Tastant	+;UAS-Gr22b I-a sensilla	Gr89a-GAL4;+ I-a sensilla	Gr89a-GAL4;UAS-Gr2a I-a sensilla	Gr89a-GAL4;UAS-Gr10a I-a sensilla	Gr89a-GAL4;UAS-Gr22b I-a sensilla	Gr89a-GAL4;UAS-Gr28a I-a sensilla	Gr89a-GAL4;UAS-Gr28b.a I-a sensilla	Gr89a-GAL4;UAS-Gr36a I-a sensilla	Gr89a-GAL4;UAS-Gr58c I-a sensilla	Gr89a-GAL4;UAS-Gr59c I-a sensilla	+; UAS-Gr2a I-a sensilla	+; UAS-Gr10a I-a sensilla	+; UAS-Gr28a I-a sensilla	+; UAS-Gr58c I-a sensilla
DEN	75	135	28	43	149	74	31	82	48	172	nd	nd	nd	nd
LOB	75	133	29	43	150	78	38	77	41	190	nd	nd	15	nd
BER	92	174	37	41	157	72	51	84	51	190	nd	nd	nd	nd
QUI	20	48	30	81	20	38	31	29	58	61	nd	nd	nd	nd
MYR	9	31	28	29	22	35	62	34	35	33	nd	nd	nd	nd
SPS	31	69	13	40	78	35	35	35	22	97	nd	nd	nd	nd
ESC	22	50	13	37	47	37	36	35	20	54	nd	nd	nd	nd
CAF	52	63	63	32	112	35	37	34	28	68	nd	nd	nd	nd
UMB	31	63	80	58	142	37	26	30	26	65	20	19	nd	nd
TPH	39	61	65	41	140	39	28	32	24	60	nd	nd	nd	nd
THE	9	25	10	37	27	37	35	34	21	34	nd	nd	nd	nd
SAP	14	38	8	21	31	24	44	30	16	57	nd	nd	nd	nd
ARI	24	47	12	38	45	34	52	37	20	55	nd	nd	nd	nd
AZA	30	61	28	32	175	60	41	34	28	63	nd	nd	nd	nd
SOA	31	66	37	40	170	38	30	31	22	63	nd	nd	nd	nd
CUC	13	21	24	40	57	40	29	26	26	35	nd	nd	nd	nd
STR	36	66	26	29	113	54	41	36	47	64	nd	nd	nd	17
COU	22	53	8	37	42	35	33	34	20	54	nd	nd	nd	nd
DEET	35	58	22	28	110	37	39	32	26	62	nd	nd	nd	nd
ROT	7	34	20	32	22	37	37	36	25	32	nd	nd	nd	nd
GOS	21	47	11	38	46	34	35	31	20	55	nd	nd	nd	nd
TCC	80	165	89	114	322	112	106	110	78	213	22	17	17	18
Supplementary file 1A. Responses of I-a sensilla recorded from flies of the indicated genotypes. (a) Mean spikes/s. (b) S.E.M. (c) n, where n represents the number of traces analyzed.

## Sheet: Table S2
(a) Mean spikes/sec
Tastant	+;UAS-Gr22b I-b sensilla	Gr89a-GAL4;+ I-b sensilla	Gr89a-GAL4; UAS-Gr2a I-b sensilla	Gr89a-GAL4; UAS-Gr10a I-b sensilla	Gr89a-GAL4; UAS-Gr22b I-b sensilla	Gr89a-GAL4; UAS-Gr28a I-b sensilla	Gr89a-GAL4; UAS-Gr28b.a I-b sensilla	Gr89a-GAL4; UAS-Gr36a I-b sensilla	Gr89a-GAL4; UAS-Gr58c I-b sensilla	Gr89a-GAL4; UAS-Gr59c I-b sensilla	+; UAS-Gr28a I-b sensilla	+; UAS-Gr28b.a I-b sensilla	+; UAS-Gr58c I-b sensilla
DEN	0.222222	1.88889	2.36364	1	0	8.13333	0.307692	0.25	17	20.3	nd	nd	0
LOB	2.22222	7.8	7.88235	1.6	0.625	10.1538	12.6667	3.25	17.9231	25.1429	nd	nd	nd
BER	3	9.1	7.33333	10	0.555556	10.375	19.8095	8.66667	7.45455	39.0909	nd	nd	nd
QUI	0.2	7.36	3.66667	7.73333	0	2.71429	3.38462	0	13.619	7.30769	nd	nd	nd
MYR	6	9.15789	7.27273	15.1429	6.6	12.9474	13.4286	6.72727	4.30769	9.85714	nd	nd	nd
SPS	0	4.66667	0.25	1.66667	3.85714	2.47059	5.64706	6	6.22222	6	nd	nd	nd
ESC	0.222222	2.23529	3	1	3.84615	1.36842	1.81818	2	2	0	nd	nd	nd
CAF	19.8333	15.8182	22.2353	25.75	4.15385	12.9412	15.375	12.6667	4.44444	4.14286	nd	nd	nd
UMB	14.9091	16.6957	21.4286	24.1538	1	20.9524	22.8571	12.8	5.45455	1.25	nd	nd	nd
TPH	14	16.1111	17.3333	14.5714	1.71429	25.7143	20.4286	10.25	2.4	1.75	nd	nd	nd
THE	9.6	12.1	16	8.90909	0.307692	6.72727	6.13333	1.66667	5.14286	0.666667	nd	nd	nd
SAP	4	1.73333	1.33333	3.66667	1.83333	15.1	10.3333	4.75	0.25	2.25	0.545455	nd	nd
ARI	4.8	9.88235	7.33333	5.5	0	7.36364	29.8182	9.75	4.5	0.666667	nd	12.75	nd
AZA	0	7.15789	4.18182	3.63636	20.75	10.7586	4.57143	3.16667	4	3.57143	nd	nd	nd
SOA	1.27273	3.05263	0.285714	1	30	5.2	0.857143	0	1.6	0.266667	nd	nd	nd
CUC	0.857143	3.76471	1.38462	2.5	31.0667	3.88889	1.66667	1.6	5.66667	0.266667	nd	nd	nd
STR	4.30769	8	2.22222	6	2.14286	13.6296	4.8	3.16667	11.8	1.57143	nd	nd	nd
COU	1.27273	2.47059	0	2.66667	0	1.6	1.53846	0	7.2	0	nd	nd	nd
DEET	0	0.736842	0.444444	0	0	0.222222	3.25	0	0	2	nd	nd	nd
ROT	1.09091	0.555556	1.6	1.25	0.714286	0.888889	1.6	0	0.888889	2	nd	nd	nd
GOS	1.4	2.66667	0.285714	2	1.16667	3.21739	2.53333	2.4	0.6	0	nd	nd	nd
TCC	0.0512821	0.714286	1.12821	0.347826	0.355556	0.315789	0.146341	0.583333	1.9375	0.634146	0.4	0.727273	0
(b) S.E.M.
Tastant	+;UAS-Gr22b I-b sensilla	Gr89a-GAL4;+ I-b sensilla	Gr89a-GAL4; UAS-Gr2a I-b sensilla	Gr89a-GAL4; UAS-Gr10a I-b sensilla	Gr89a-GAL4; UAS-Gr22b I-b sensilla	Gr89a-GAL4; UAS-Gr28a I-b sensilla	Gr89a-GAL4; UAS-Gr28b.a I-b sensilla	Gr89a-GAL4; UAS-Gr36a I-b sensilla	Gr89a-GAL4; UAS-Gr58c I-b sensilla	Gr89a-GAL4; UAS-Gr59c I-b sensilla	+; UAS-Gr28a I-b sensilla	+; UAS-Gr28b.a I-b sensilla	+; UAS-Gr58c I-b sensilla
DEN	0.222222	0.523243	1.31614	0.755929	0	2.54084	0.307692	0.25	1.82218	3.67144	nd	nd	0
LOB	1.02439	1.66006	2.02536	1.18509	0.30104	3.37762	3.56186	1.96169	2.26133	4.95421	nd	nd	nd
BER	0.937437	1.42515	2.30665	2.58199	0.451738	1.83683	3.12259	2.2202	2.47299	4.10412	nd	nd	nd
QUI	0.2	1.22594	1.2268	2.30003	0	1.08145	1.09508	0	2.31195	1.80918	nd	nd	nd
MYR	2.11775	1.93651	1.96834	4.63644	2.0232	2.51484	1.99591	2.83193	1.63058	3.31141	nd	nd	nd
SPS	0	1.49071	0.25	0.689019	1.74739	1.23109	1.61095	2.63312	1.71414	2.48633	nd	nd	nd
ESC	0.222222	0.921673	0.68313	0.57735	2.43333	0.795494	1.27791	2	1	0	nd	nd	nd
CAF	4.65448	1.86055	2.41248	7.52555	2.09348	2.16331	2.97612	3.20353	2.27981	2.60569	nd	nd	nd
UMB	2.12968	1.68981	2.4823	4.62136	0.875595	2.42848	5.09132	6.37495	1.70754	0.873212	nd	nd	nd
TPH	2.93636	2.34575	3.30181	2.17305	1.04529	4.15941	3.8441	3.08076	1.42361	0.60208	nd	nd	nd
THE	2.77769	2.15931	3	1.73443	0.208309	1.25905	1.8044	1.30809	2.5017	0.666667	nd	nd	nd
SAP	2.44949	1.73333	0.988826	2.65414	1.83333	3.91347	3.28693	2.50535	0.25	1.48504	0.545455	nd	nd
ARI	1.71788	1.55744	3.52767	1.4516	0	1.76246	5.61061	2.88933	0.823754	0.666667	nd	3.54436	nd
AZA	0	2.05944	2.8725	1.10596	2.74208	2.22483	1.48884	1.38078	3.38625	2.27918	nd	nd	nd
SOA	0.775663	1.08545	0.194105	0.377964	3.82971	1.97564	0.404061	0	1.18509	0.181703	nd	nd	nd
CUC	0.857143	1.08306	0.572203	1.99105	3.97664	1.88196	0.881917	1.6	1.95143	0.266667	nd	nd	nd
STR	1.83759	1.34208	1.30998	3.50238	1.45955	2.48766	1.78672	1.71373	2.16138	0.8939	nd	nd	nd
COU	0.864354	2.47059	0	2.66667	0	0.92452	0.851961	0	3.04339	0	nd	nd	nd
DEET	0	0.464167	0.444444	0	0	0.222222	2.04837	0	0	1.53741	nd	nd	nd
ROT	0.909091	0.354451	0.653197	1.25	0.714286	0.630846	1.6	0	0.888889	1.69464	nd	nd	nd
GOS	1.19443	1.20998	0.285714	0.843274	1.16667	1.00386	1.44046	1.93907	0.6	0	nd	nd	nd
TCC	0.0512821	0.251894	0.380318	0.161621	0.183004	0.156637	0.0823509	0.254785	0.557098	0.291665	0.266667	0.406558	0
(c) n
Tastant	+;UAS-Gr22b I-b sensilla	Gr89a-GAL4;+ I-b sensilla	Gr89a-GAL4; UAS-Gr2a I-b sensilla	Gr89a-GAL4; UAS-Gr10a I-b sensilla	Gr89a-GAL4; UAS-Gr22b I-b sensilla	Gr89a-GAL4; UAS-Gr28a I-b sensilla	Gr89a-GAL4; UAS-Gr28b.a I-b sensilla	Gr89a-GAL4; UAS-Gr36a I-b sensilla	Gr89a-GAL4; UAS-Gr58c I-b sensilla	Gr89a-GAL4; UAS-Gr59c I-b sensilla	+; UAS-Gr28a I-b sensilla	+; UAS-Gr28b.a I-b sensilla	+; UAS-Gr58c I-b sensilla
DEN	9	18	11	8	15	15	13	8	22	20	nd	nd	9
LOB	9	20	17	10	16	13	12	8	26	21	nd	nd	nd
BER	12	20	15	9	18	16	21	12	11	22	nd	nd	nd
QUI	10	25	12	15	12	14	13	6	21	26	nd	nd	nd
MYR	12	19	11	7	10	19	21	11	13	14	nd	nd	nd
SPS	9	18	8	12	14	17	17	6	9	11	nd	nd	nd
ESC	9	17	6	12	13	19	11	6	9	9	nd	nd	nd
CAF	12	22	17	8	13	17	16	12	9	14	nd	nd	nd
UMB	11	23	35	13	16	21	14	5	11	16	nd	nd	nd
TPH	10	18	18	14	14	21	14	8	10	16	nd	nd	nd
THE	10	20	9	11	13	22	15	6	7	9	nd	nd	nd
SAP	5	15	6	6	12	20	18	8	8	8	11	nd	nd
ARI	10	17	6	8	13	22	22	8	8	9	nd	8	nd
AZA	11	19	11	11	24	29	14	12	10	14	nd	nd	nd
SOA	11	19	14	8	28	20	14	7	10	15	nd	nd	nd
CUC	7	17	13	8	30	18	12	5	12	15	nd	nd	nd
STR	13	19	9	6	14	27	15	12	20	14	nd	nd	nd
COU	11	17	5	9	12	20	13	5	10	9	nd	nd	nd
DEET	10	19	9	4	10	18	16	10	9	12	nd	nd	nd
ROT	11	18	10	8	14	18	10	9	9	13	nd	nd	nd
GOS	10	18	7	10	12	23	15	5	10	10	nd	nd	nd
TCC	39	56	39	23	45	57	41	24	32	41	10	11	11
Supplementary file 1B. Responses of I-b sensilla recorded from flies of the indicated genotypes. (a) Mean spikes/s. (b) S.E.M. (c) n, where n represents the number of traces analyzed.

## Sheet: Table S3
(a) Mean spikes/sec
Tastant	+;UAS-Gr22b S-a sensilla	Gr89a-GAL4;+ S-a sensilla	Gr89a-GAL4; UAS-Gr2a S-a sensilla	Gr89a-GAL4; UAS-Gr10a S-a sensilla	Gr89a-GAL4; UAS-Gr22b S-a sensilla	Gr89a-GAL4; UAS-Gr28a S-a sensilla	Gr89a-GAL4; UAS-Gr28b.a S-a sensilla	Gr89a-GAL4; UAS-Gr36a S-a sensilla	Gr89a-GAL4; UAS-Gr58c S-a sensilla	Gr89a-GAL4; UAS-Gr59c S-a sensilla	+; UAS-Gr2a S-a sensilla	+; UAS-Gr10a S-a sensilla	+; UAS-Gr28b.a S-a sensilla	+; UAS-Gr58c S-a sensilla
DEN	15.4667	19.7576	1.71429	0.25	1.36842	8	18.5	17.25	29.1429	40.3784	nd	nd	nd	nd
LOB	26.2	31.2941	9.2	11.4286	4.57143	26.1538	35.3333	23	30.25	53.8889	nd	nd	nd	nd
BER	25.2727	26.7368	17.5556	16.2	13.2632	16.2353	37	28.6667	16.8	57.1765	nd	nd	nd	nd
QUI	7.2	10.2941	5.6	1.38462	2.70588	4.16667	13.6	9.66667	15.2857	12.9333	nd	nd	nd	nd
MYR	5.2	6.78571	2.22222	2	0.933333	2.26667	5.6	0.571429	2.75	1	nd	nd	nd	nd
SPS	18.0769	20.56	0.571429	7.11111	4.63636	18.3333	15.75	15.6667	17.3333	18.2727	18.1111	nd	nd	nd
ESC	1.04762	1.3913	0.666667	2.22222	2.95238	0	0.25	0	0	3.2381	nd	nd	nd	nd
CAF	5.7037	8.24242	7.83333	5.5	4.25	0.375	4.85714	5.33333	3.66667	3.54545	nd	nd	nd	nd
UMB	15.4074	21.1613	19.0833	19.5385	15.3684	5.33333	24	19.3333	5.66667	2.5	nd	nd	nd	20.3333
TPH	4.16	8.53333	5	3.38462	4.10526	0.166667	4.25	0.666667	0	3.47826	nd	nd	nd	nd
THE	1.90909	0.9	0.75	2.44444	0	0.363636	0.285714	0.333333	0.333333	5.375	nd	nd	nd	nd
SAP	16.3	12.1	24.3333	27.7143	6.55556	14.1818	21	18.6667	3.66667	13.1111	nd	nd	nd	nd
ARI	23.1304	26.3704	30	18.4444	6.8	7.81818	44	30.3333	8	3.36842	nd	nd	36.6364	nd
AZA	27.037	30.9375	16.4444	24.4444	36	26.2857	31	26.6667	25.3333	6.95652	nd	nd	nd	nd
SOA	10.8148	16.5333	5.25	2.66667	31.4	9.33333	21.7143	11.6667	3	3.92	nd	nd	nd	nd
CUC	10.1	14.4444	6	2.44444	40.8387	7.33333	24	21	6	5.89474	nd	nd	nd	nd
STR	19.3333	24.0625	3.75	5.11111	0.533333	17.6	28.75	18.3333	23.1111	3.42857	nd	42.5263	nd	nd
COU	1.25	4.4	5.33333	4.25	2.47619	5.09091	6.25	5.33333	10.3333	4.66667	nd	nd	nd	nd
DEET	5.58621	7.35484	2.25	0.5	0	1.75	2.5	2.66667	6.33333	0.727273	nd	nd	nd	nd
ROT	0.692308	2.42857	1.75	1	0	1.05882	0.75	1.25	4.8	1.05882	nd	nd	nd	nd
GOS	4	8	0.4	0.888889	4.19048	2.76923	12	9.6	1.33333	1.33333	nd	nd	nd	nd
TCC	0.56	1.38824	0.333333	1.44	0.730769	0.146341	0.782609	0.555556	0.117647	0.676471	1	0.666667	1.13043	1.4
(b) S.E.M.
Tastant	+;UAS-Gr22b S-a sensilla	Gr89a-GAL4;+ S-a sensilla	Gr89a-GAL4; UAS-Gr2a S-a sensilla	Gr89a-GAL4; UAS-Gr10a S-a sensilla	Gr89a-GAL4; UAS-Gr22b S-a sensilla	Gr89a-GAL4; UAS-Gr28a S-a sensilla	Gr89a-GAL4; UAS-Gr28b.a S-a sensilla	Gr89a-GAL4; UAS-Gr36a S-a sensilla	Gr89a-GAL4; UAS-Gr58c S-a sensilla	Gr89a-GAL4; UAS-Gr59c S-a sensilla	+; UAS-Gr2a S-a sensilla	+; UAS-Gr10a S-a sensilla	+; UAS-Gr28b.a S-a sensilla	+; UAS-Gr58c S-a sensilla
DEN	2.42579	1.19265	1.71429	0.25	0.943462	2.08395	2.94594	3.963	3.44957	2.98025	nd	nd	nd	nd
LOB	2.16418	1.59295	2.05913	3.51092	2.19151	2.91294	4.85341	5.84319	2.51578	3.60506	nd	nd	nd	nd
BER	2.87863	2.0456	4.27886	3.44416	4.4412	3.24437	3.34996	4.52155	4.12257	3.10381	nd	nd	nd	nd
QUI	2.13542	1.42834	3.05941	0.572203	1.66222	1.67799	3.63685	2.80079	3.47428	2.02225	nd	nd	nd	nd
MYR	1.91833	1.41174	1.35173	1.0328	0.547433	2.12797	1.93415	0.368856	2.75	0.875595	nd	nd	nd	nd
SPS	2.9215	2.38193	0.571429	2.47456	1.58667	2.92153	3.8994	5.35205	2.71621	3.30629	2.69821	nd	nd	nd
ESC	0.698557	0.595567	0.666667	1.30998	1.09213	0	0.25	0	0	1.67603	nd	nd	nd	nd
CAF	1.42306	1.53928	2.55198	2.52841	2.01556	0.271953	2.68531	2.10819	3.66667	1.37341	nd	nd	nd	nd
UMB	1.92987	1.93613	2.46418	2.98847	2.90614	2.13674	4.29285	4.69515	3.63012	1.16252	nd	nd	nd	2.11536
TPH	0.95861	1.17418	2.94906	1.2887	2.03176	0.166667	2.37359	0.666667	0	1.34967	nd	nd	nd	nd
THE	0.826794	0.656546	0.526104	0.987577	0	0.363636	0.285714	0.333333	0.333333	2.97051	nd	nd	nd	nd
SAP	3.64555	2.83762	4.36399	2.74048	2.55556	2.78247	5.56776	7.36961	2.65414	2.73071	nd	nd	nd	nd
ARI	2.67273	2.89028	5.78174	3.46054	2.19761	2.35804	9.55103	4.11231	3.30656	1.29825	nd	nd	2.87815	nd
AZA	3.46471	2.48542	4.21344	4.81638	2.7374	3.75255	7.77358	4.08792	5.2578	1.46025	nd	nd	nd	nd
SOA	2.29767	1.3894	2.41831	1.90904	2.87222	2.09376	5.68085	3.4801	2.62043	1.37346	nd	nd	nd	nd
CUC	2.19317	1.72243	2.58199	1.14396	3.00648	2.28743	5.27799	3.78594	2.75162	1.96146	nd	nd	nd	nd
STR	2.80415	1.2329	1.79035	2.11111	0.533333	2.86393	4.99911	5.87462	3.07519	1.81078	nd	4.04606	nd	nd
COU	0.478714	1.4922	4.94413	2.46221	0.893413	2.63354	2.65754	3.56526	3.94687	1.40028	nd	nd	nd	nd
DEET	1.75712	1.78738	1.48504	0.5	0	0.771902	1.67971	1.33333	4.24002	0.484307	nd	nd	nd	nd
ROT	0.469924	0.875034	1.27825	0.654654	0	0.596994	0.526104	0.75	4.8	0.729981	nd	nd	nd	nd
GOS	1.32162	1.6594	0.4	0.587945	2.33362	1.5777	2.56348	4.0694	0.988826	0.900254	nd	nd	nd	nd
TCC	0.293006	0.351106	0.196589	0.627375	0.436042	0.10798	0.498839	0.315423	0.117647	0.256984	0.340503	0.323381	0.406558	0.845905
(c) n
Tastant	+;UAS-Gr22b S-a sensilla	Gr89a-GAL4;+ S-a sensilla	Gr89a-GAL4; UAS-Gr2a S-a sensilla	Gr89a-GAL4; UAS-Gr10a S-a sensilla	Gr89a-GAL4; UAS-Gr22b S-a sensilla	Gr89a-GAL4; UAS-Gr28a S-a sensilla	Gr89a-GAL4; UAS-Gr28b.a S-a sensilla	Gr89a-GAL4; UAS-Gr36a S-a sensilla	Gr89a-GAL4; UAS-Gr58c S-a sensilla	Gr89a-GAL4; UAS-Gr59c S-a sensilla	+; UAS-Gr2a S-a sensilla	+; UAS-Gr10a S-a sensilla	+; UAS-Gr28b.a S-a sensilla	+; UAS-Gr58c S-a sensilla
DEN	30	33	7	8	19	15	8	8	14	37	nd	nd	nd	nd
LOB	30	34	5	7	21	13	9	8	16	36	nd	nd	nd	nd
BER	33	38	9	10	19	17	10	6	10	34	nd	nd	nd	nd
QUI	25	34	5	13	17	12	10	6	14	30	nd	nd	nd	nd
MYR	25	28	9	10	15	15	15	7	8	16	nd	nd	nd	nd
SPS	26	25	7	9	22	12	8	6	6	22	18	nd	nd	nd
ESC	21	23	6	9	21	13	8	6	6	21	nd	nd	nd	nd
CAF	27	33	12	8	16	16	7	6	6	22	nd	nd	nd	nd
UMB	27	31	24	13	19	12	8	6	6	24	nd	nd	nd	12
TPH	25	30	12	13	19	12	8	6	6	23	nd	nd	nd	nd
THE	22	20	8	9	15	11	7	6	6	16	nd	nd	nd	nd
SAP	20	20	6	7	18	11	8	6	6	18	nd	nd	nd	nd
ARI	23	27	8	9	20	11	9	6	6	19	nd	nd	22	nd
AZA	27	32	9	9	25	21	8	6	6	23	nd	nd	nd	nd
SOA	27	30	8	6	30	12	7	6	6	25	nd	nd	nd	nd
CUC	20	27	4	9	31	12	8	6	8	19	nd	nd	nd	nd
STR	27	32	8	9	15	20	8	6	9	21	nd	19	nd	nd
COU	24	25	6	8	21	11	8	6	6	18	nd	nd	nd	nd
DEET	29	31	8	8	14	16	8	6	6	22	nd	nd	nd	nd
ROT	26	28	8	8	15	17	8	8	5	17	nd	nd	nd	nd
GOS	25	24	5	9	21	13	8	5	6	18	nd	nd	nd	nd
TCC	75	85	24	25	52	41	23	18	17	68	24	18	23	10
Supplementary file 1C. Responses of S-a sensilla recorded from flies of the indicated genotypes. (a) Mean spikes/s. (b) S.E.M. (c) n, where n represents the number of traces analyzed.

## Sheet: Table S4
(a) Mean spikes/sec
Tastant	ΔGr59c, Gr89a-GAL4; +	ΔGr59c, Gr89a-GAL4; UAS-Gr28a	ΔGr59c, Gr89a-GAL4; UAS-Gr28b.a	ΔGr59c, Gr89a-GAL4; UAS-Gr36a	ΔGr59c; UAS-Gr22b/Gr66a-GAL4	ΔGr59c; UAS-Gr59c/Gr66a-GAL4	ΔGr59c; UAS-Gr22b	ΔGr59c; UAS-Gr28a	ΔGr59c; UAS-Gr36a	ΔGr59c; UAS-Gr59c	ΔGr59c; Gr66a-GAL4
CAF	20.098	31.7419	18	15.4062	22.9756	1.96667	nd	nd	nd	11.8919	nd
UMB	19	27.7945	19.7931	20.6154	26.561	0.897959	nd	nd	nd	12.4516	21.4783
TPH	18.7525	29.2105	18.3871	17.0886	22.4777	1	nd	nd	nd	6.2	20
ARI	9.18584	26.4583	14.6667	30.3953	0.548387	0.459016	8.46154	nd	nd	13.9	10
SAP	9.04673	24.4483	8.16	25.9355	1.9661	0.819672	nd	nd	nd	3.37705	nd
BER	8.50435	10.0889	10.7692	1.86207	0.295455	33.638	nd	nd	10.8333	3.60656	1
STR	6.19298	16.6818	9.6129	7.54286	0.153846	0.150943	nd	nd	nd	nd	nd
AZA	3.2	25.0667	7.375	13.9672	32.7077	0.0967742	nd	1	nd	nd	nd
LOB	2.97222	1.74359	2.86667	2.54795	0	27.5352	nd	nd	nd	nd	2
GOS	1.29204	0.272727	0.846154	1.87755	1.53623	0.0666667	nd	nd	nd	nd	nd
COU	1.15909	11.1875	1.04	8	2.53968	2.65574	nd	0.285714	nd	1.96774	nd
SPS	1	3.17391	0.75	21.0588	13.8387	16.0408	nd	nd	0.461538	0.2	nd
ESC	0.75	3.3617	0.538462	3.54545	8.22222	0.814815	nd	nd	nd	0.097561	nd
DEN	0.676923	1.72881	0.733333	1.01639	0.321429	21	nd	nd	nd	5.86885	1.83333
DEET	0.246575	0.290909	2	0.231884	0.0882353	0.163934	nd	nd	nd	0.295082	nd
SOA	0.186667	3.97368	0.275862	6.26667	24.8	0.666667	0.181818	nd	nd	1.15	0
TCC	0.0918728	0.292683	0.108696	0.136752	0.405498	1.28315	0.133333	0	0	0.409836	0.125
(b) S.E.M.
Tastant	ΔGr59c, Gr89a-GAL4; +	ΔGr59c, Gr89a-GAL4; UAS-Gr28a	ΔGr59c, Gr89a-GAL4; UAS-Gr28b.a	ΔGr59c, Gr89a-GAL4; UAS-Gr36a	ΔGr59c; UAS-Gr22b/Gr66a-GAL4	ΔGr59c; UAS-Gr59c/Gr66a-GAL4	ΔGr59c; UAS-Gr22b	ΔGr59c; UAS-Gr28a	ΔGr59c; UAS-Gr36a	ΔGr59c; UAS-Gr59c	ΔGr59c; Gr66a-GAL4
CAF	1.65458	2.04781	1.62143	1.32113	1.60218	0.796165	nd	nd	nd	1.8724	nd
UMB	1.43644	1.06505	2.2511	1.12766	1.35759	0.267651	nd	nd	nd	1.52151	2.15571
TPH	1.28506	1.73593	1.35176	1.28194	1.14158	0.344046	nd	nd	nd	0.963789	2.6968
ARI	0.948296	2.28954	1.97419	1.33799	0.230739	0.278142	1.71201	nd	nd	2.8311	5.36449
SAP	1.16565	2.49236	1.99305	2.57226	0.575136	0.495614	nd	nd	nd	0.977944	nd
BER	0.898458	1.48113	1.93455	0.536309	0.131465	1.47333	nd	nd	4.78291	0.90151	0.586443
STR	0.826501	1.94745	1.6628	0.713283	0.10103	0.0732623	nd	nd	nd	nd	nd
AZA	0.475515	2.32301	1.60754	0.767498	2.41009	0.054949	nd	1	nd	nd	nd
LOB	0.637867	0.333218	0.887633	1.35668	0	1.53716	nd	nd	nd	nd	1.36626
GOS	0.306813	0.166939	0.485774	0.593067	0.821851	0.0467392	nd	nd	nd	nd	nd
COU	0.628246	1.66412	0.775629	1.5749	0.663906	0.76211	nd	0.285714	nd	0.756417	nd
SPS	0.302132	0.594909	0.377108	1.00697	1.46476	1.13613	nd	nd	0.332346	0.137649	nd
ESC	0.233678	0.922745	0.40849	0.678624	1.68795	0.440819	nd	nd	nd	0.0685589	nd
DEN	0.264127	0.602852	0.474483	0.633531	0.167307	1.59786	nd	nd	nd	1.42642	1.19236
DEET	0.174235	0.109091	1.25029	0.162757	0.0882353	0.107582	nd	nd	nd	0.191834	nd
SOA	0.101685	0.711306	0.163826	1.53861	2.07716	0.448618	0.181818	nd	nd	0.495557	0
TCC	0.034973	0.0976088	0.0566979	0.0520346	0.0834832	0.172376	0.133333	0	0	0.272418	0.0706166
(c) n
Tastant	ΔGr59c, Gr89a-GAL4; +	ΔGr59c, Gr89a-GAL4; UAS-Gr28a	ΔGr59c, Gr89a-GAL4; UAS-Gr28b.a	ΔGr59c, Gr89a-GAL4; UAS-Gr36a	ΔGr59c; UAS-Gr22b/Gr66a-GAL4	ΔGr59c; UAS-Gr59c/Gr66a-GAL4	ΔGr59c; UAS-Gr22b	ΔGr59c; UAS-Gr28a	ΔGr59c; UAS-Gr36a	ΔGr59c; UAS-Gr59c	ΔGr59c; Gr66a-GAL4
CAF	102	62	32	64	82	60	nd	nd	nd	111	nd
UMB	70	146	29	169	164	49	nd	nd	nd	62	46
TPH	101	76	31	79	224	50	nd	nd	nd	10	11
ARI	113	48	27	86	62	61	13	nd	nd	40	9
SAP	107	58	25	62	59	61	nd	nd	nd	61	nd
BER	115	45	26	58	88	221	nd	nd	12	61	28
STR	114	44	31	70	65	53	nd	nd	nd	nd	nd
AZA	95	45	32	61	65	62	nd	8	nd	nd	nd
LOB	72	78	30	73	64	142	nd	nd	nd	nd	6
GOS	113	44	26	49	69	60	nd	nd	nd	nd	nd
COU	88	64	25	67	63	61	nd	7	nd	62	nd
SPS	94	46	24	68	62	49	nd	nd	13	20	nd
ESC	96	47	26	88	63	54	nd	nd	nd	82	nd
DEN	65	59	30	61	56	80	nd	nd	nd	61	12
DEET	73	55	30	69	68	61	nd	nd	nd	61	nd
SOA	75	76	29	75	60	54	11	nd	nd	40	15
TCC	283	205	92	234	291	279	15	7	14	122	48
Supplementary file 1D. Responses of ΔGr59c I-a sensilla recorded from flies of the indicated genotypes. (a) Mean spikes/s. (b) S.E.M. (c) n, where n represents the number of traces analyzed.
